# Supplementary material for: Endoreplication Controls Cell Fate Maintenance
Source: PLoS Genet. 2010 Jun 24;6(6):e1000996. doi: 10.1371/journal.pgen.1000996 (PMC2891705; doi:10.1371/journal.pgen.1000996)
Supplement: Table S2 — Numbers and cell sizes of incipient trichomes and surrounding epidermal cells on young rosette leaves. (0.02 MB XLS) [file pgen.1000996.s005.xls]

## Sheet: Sheet1
	trichomes	sd	n	cells/0,001 mm2	sd	n	leaf area [mm2]	sd	n	cells/leaf	trichome/cell
Col-0	29.625	5.68048	8	14.825	2.13702	8	0.11817	0.102925	8	1751.87	0.0169105
sim	27.25	5.67576	8	14.9597	3.33253	8	0.169481	0.144823	8	2535.39	0.0107478
KRP1IM	27.8	6.32104	10	13.8007	2.20376	10	0.133622	0.255098	10	1844.08	0.0150753
D	14.75	3.53553	8	7.8168	1.79953	8	0.141065	0.0969274	8	1102.68	0.0133765
DE	10.8571	2.96808	7	6.46908	1.07818	7	0.152145	0.045182	7	984.239	0.011031
gl3	34	7.81939	8	15.3641	2.74883	8	0.145334	0.0915557	8	2232.92	0.0152267
gl3 KRP1IM	29.125	10.829	8	13.0729	2.72988	8	0.179404	0.0881686	8	2345.34	0.0124182
gl2	30.3333	7.00476	6	13.6569	3.2465	6	0.126266	0.140328	6	1724.41	0.0175906
gl2 KRP1IM	29.7778	13.8814	9	12.8184	1.90173	9	0.207729	0.352267	9	2662.75	0.0111831
gl2 gl3	11.1111	11.9	9	12.8184	2.61024	9	0.186722	0.0941658	9	2393.46	0.00464227
CCS gl2 gl3	28.4444	5.98145	9	11.6204	2.07236	9	0.171624	0.167567	9	1994.34	0.0142626
